# Supplementary material for: Perirenal adipose tissue contains a subpopulation of cold-inducible adipocytes derived from brown-to-white conversion
Source: eLife. 2024 Mar 12;13:RP93151. doi: 10.7554/eLife.93151 (PMC10932542; doi:10.7554/eLife.93151)
Supplement: Figure 4—source data 1. [file elife-93151-fig4-data1.zip]

Archive with 7 entries (6 files):
- Figure 4 í¬ source data 1/iBAT UCP1.jpg
- Figure 4 í¬ source data 1/iBAT a┴-tublin.jpg
- Figure 4 í¬ source data 1/lPRAT UCP1.jpg
- Figure 4 í¬ source data 1/lPRAT a┴-tublin.jpg
- Figure 4 í¬ source data 1/mPRAT UCP1.jpg
- Figure 4 í¬ source data 1/mPRAT a┴-tublin.jpg
- Figure 4 í¬ source data 1/
