# Supplementary material for: Perirenal adipose tissue contains a subpopulation of cold-inducible adipocytes derived from brown-to-white conversion
Source: eLife. 2024 Mar 12;13:RP93151. doi: 10.7554/eLife.93151 (PMC10932542; doi:10.7554/eLife.93151)
Supplement: Figure 4—source data 2. [file elife-93151-fig4-data2.zip]

Archive with 2 entries (1 files):
- Figure 4 í¬ source data 2/Figure4SourceData2.pdf
- Figure 4 í¬ source data 2/
